# Supplementary material for: Diversity and Distribution of Macrofungi in Protected Mountain Forest Habitats in Serbia and Its Relation to Abiotic Factors
Source: J Fungi (Basel). 2022 Oct 13;8(10):1074. doi: 10.3390/jof8101074 (PMC9605310; doi:10.3390/jof8101074)
Supplement: Supplementary file 1 [file jof-08-01074-s001.zip]

Archive with 1 entries (1 files):
- jof-1869784-supplementary.pdf
